# Supplementary material for: Spectrum of Various Mosaicism Types According to Female Age: An Analysis of 36,506 Blastocysts Using Preimplantation Genetic Testing for Aneuploidy
Source: Biomedicines. 2025 Sep 28;13(10):2380. doi: 10.3390/biomedicines13102380 (PMC12562040; doi:10.3390/biomedicines13102380)
Supplement: Supplementary file 1 [file biomedicines-13-02380-s001.zip]

Archive with 1 entries (1 files):
- biomedicines-3836720-supplementary.pdf
